# Supplementary material for: Integrated analyses reveal the prognostic and immunotherapeutic value of endoplasmic reticulum stress-related genes in cancer
Source: Genes Dis. 2023 Dec 2;11(6):101187. doi: 10.1016/j.gendis.2023.101187 (PMC11320448; doi:10.1016/j.gendis.2023.101187)
Supplement: Multimedia component 1 [file mmc1.xlsx]

## Sheet: Sheet1
ATF4 activating genes
ASNS
ATF3
ATF4
ATF6
CCL2
CEBPB
CEBPG
CXCL8
DCP2
DDIT3
DIS3
EXOSC1
EXOSC2
EXOSC3
EXOSC4
EXOSC5
EXOSC6
EXOSC7
EXOSC8
EXOSC9
HERPUD1
IGFBP1
KHSRP
NFYA
NFYB
NFYC
PARN
