# Supplementary material for: Integrated analyses reveal the prognostic and immunotherapeutic value of endoplasmic reticulum stress-related genes in cancer
Source: Genes Dis. 2023 Dec 2;11(6):101187. doi: 10.1016/j.gendis.2023.101187 (PMC11320448; doi:10.1016/j.gendis.2023.101187)
Supplement: Multimedia component 2 [file mmc2.xlsx]

## Sheet: Sheet1
33 types of cancer in TGCA Database
ACC	adrenocortical carcinoma
BLCA	bladder urothelial carcinoma
BRCA	breast invasive carcinoma
CESC	cervical squamous cell carcinoma and endocervical adenocarcinoma
CHOL	cholangiocarcinoma
COAD	colon adenocarcinoma
DLBC	difuse large B-cell lymphoma
ESCA	oesophageal carcinoma
GBM	glioblastoma multiforme
HNSC	head and neck squamous cell carcinoma
KICH	kidney chromophobe
KIRC	kidney renal clear cell carcinoma
KIRP	kidney renal papillary cell carcinoma
LAML	acute myeloid leukaemia
LGG	lower-grade glioma
LIHC	liver hepatocellular carcinoma
LUAD	lung adenocarcinoma
LUSC	lung squamous cell carcinoma
MESO	mesothelioma
OV	ovarian serous cystadenocarcinoma
PAAD	pancreatic adenocarcinoma
PCPG	pheochromocytoma and paraganglioma
PRAD	prostate adenocarcinoma
READ	rectum adenocarcinoma
SARC	sarcoma
SKCM	skin cutaneous melanoma
STAD	stomach adenocarcinoma
TGCT	testicular germ cell tumours
THCA	thyroid carcinoma
THYM	thymomat
UCEC	uterine Corpus Endometrial Carcinoma
UCS	uterine carcinosarcoma
UVM	uveal melanoma
